# Supplementary material for: Mutation Analysis of SARS-CoV-2 Variants Isolated from Symptomatic Cases from Andhra Pradesh, India
Source: Viruses. 2023 Jul 29;15(8):1656. doi: 10.3390/v15081656 (PMC10458099; doi:10.3390/v15081656)
Supplement: Supplementary file 1 [file viruses-15-01656-s001.zip]

Archive with 1 entries (1 files):
- viruses-2481969-supplementary.pdf
